# Supplementary material for: Innovative Facial Contouring Using a Monopolar Radiofrequency Device with Continuous Water Cooling: An Integrated Clinical and Preclinical Study
Source: Int J Mol Sci. 2026 Jun 6;27(12):5162. doi: 10.3390/ijms27125162 (PMC13299460; doi:10.3390/ijms27125162)
Supplement: Supplementary file 1 [file ijms-27-05162-s001.zip]

Archive with 1 entries (1 files):
- ijms-4349962-supplementary.pdf
